# Supplementary material for: Quantitative threefold allele-specific PCR (QuanTAS-PCR) for highly sensitive JAK2 V617F mutant allele detection
Source: BMC Cancer. 2013 Apr 24;13:206. doi: 10.1186/1471-2407-13-206 (PMC3658971; doi:10.1186/1471-2407-13-206)
Supplement: Additional file 3 — Validation of QuanTAS-PCR JAK2 assay. The results from the QuanTAS-PCR assay in comparison with the ACB-PCR assay and the Ipsogen JAK2 MutaQuant assay. Samples in grey were excluded from calculating the average score as they were obvious outliers. [file 1471-2407-13-206-S3.xls]

## Sheet: Sheet1
SAMPLE	Sample type	ACB-PCR (agarose gel bands intensity)	IPSOGEN (MUT %)	QuanTAS-PCR (MUT %)	QuanTAS-PCR (Averaged MUT%)
1	PB	POS	93.8174	154.765	100
				142.66
				195.004
2	PB	POS	96.11	93.0846	100
				115.975
				111.486
3	PB	POS	77.75	84.2929	86.9933
				77.7918
				98.8953
4	BM	POS	76.412	75.4065	80.2343
				77.0928
				88.2036
5	PB	POS	65.5697	62.4224	62.9651
				58.2961
				63.5078
6	PB	POS	43.6788	33.6355	47.5132
				40.8631
				68.0411
7	BM	POS	44.3829	42.2038	41.2753
				42.1269
				39.4951
8	PB	POS (3 strongly positive, one negative)	17.6578	33.3629	33.6137
				33.8646
				10.1991
9	BM	POS	24.3093	25.4457	29.1704
				35.2499
				26.8155
10	BM	POS	24.9084	26.5889	25.7142
				25.9165
				24.6371
11	PB	POS	15.7316	16.3094	15.9531
				17.196
				15.5968
12	PB	POS	10.88	14.3547	14.4825
				12.5816
				16.5112
13	PB	POS (very faint)	4.26288	8.06151	8.56581
				7.89227
				9.74363
14	PB	POS (one strongly positive, one faint)	N/A	7.34925	7.78275
				8.21626
				N/A
15	PB	POS	5.20206	4.12798	4.29621
				4.46445
				6.36828
16	PB	POS	2.79203	3.21514	3.19639
				2.74283
				3.17764
17	PB	POS	2.59539	3.10128	2.85638
				2.90298
				2.56489
18	BM	NEG	2.58111	1.69506	2.02884
				1.34905
				3.04241
19	BM	POS	0.604735	1.89877	1.80738
				1.86708
				1.65627
20	PB	POS (one strongly positive, one faint)	0.11	0.367546	0.357185
				0.346824
				0.149876
21	PB	NEG (only one faint positive, out of four)	0.0603065	0.220836	0.272495
				0.276647
				0.320002
22	PB	NEG (only one faint positive, out of four)	0.329075	0.225411	0.228072
				0.230734
				N/A
23	PB	NEG	0.226253	0.12102	0.129044
				0.137068
				0.075524
24	PB	NEG (only one faint positive, out of four)	0.0335565	0.107668	0.132645
				0.12629
				0.163977
25	PB	NEG	N/A	0	0
26	PB	NEG	N/A	0	0
27	BM	NEG	N/A	1.45852e-06	8.61555e-07
28	BM	NEG	N/A	1.45852e-06	8.61555e-07
29	BM	NEG	N/A	0	0
30	BM	NEG	N/A	0	0
31	PB	NEG	N/A	0	0
32	BM	NEG	N/A	0	0
33	PB	NEG	N/A	0	0
34	PB	NEG	N/A	0	0
35	PB	NEG	N/A	0	0
36	PB	NEG	N/A	0	0
37	PB	NEG	N/A	0	0
38	PB	NEG	N/A	0	0
